# Supplementary material for: Do We Need Public Green Spaces Accessibility Standards for the Sustainable Development of Urban Settlements? The Evidence from Wrocław, Poland
Source: Int J Environ Res Public Health. 2023 Feb 9;20(4):3067. doi: 10.3390/ijerph20043067 (PMC9960964; doi:10.3390/ijerph20043067)
Supplement: Supplementary file 1 [file ijerph-20-03067-s001.zip]

Archive with 1 entries (1 files):
- ijerph-2174229-supplementary.pdf
